# Supplementary material for: The Transcription Factor MiMYB8 Suppresses Peel Coloration in Postharvest ‘Guifei’ Mango in Response to High Concentration of Exogenous Ethylene by Negatively Modulating MiPAL1
Source: Int J Mol Sci. 2024 Apr 29;25(9):4841. doi: 10.3390/ijms25094841 (PMC11084497; doi:10.3390/ijms25094841)
Supplement: Supplementary file 1 [file ijms-25-04841-s001.zip]

Archive with 1 entries (1 files):
- ijms-2913186-supplementary.pdf
